# Supplementary material for: Overview of Cochrane Systematic Reviews on Interventions for Rehabilitation in People with Ischemic Heart Disease: A Mapping Synthesis
Source: J Clin Med. 2024 Jun 23;13(13):3662. doi: 10.3390/jcm13133662 (PMC11242865; doi:10.3390/jcm13133662)
Supplement: Supplementary file 1 [file jcm-13-03662-s001.zip]

Archive with 1 entries (1 files):
- jcm-3032454-supplementary.pdf
